# Supplementary material for: A Single-Run HPLC–MS Multiplex Assay for Therapeutic Drug Monitoring of Relevant First- and Second-Line Antibiotics in the Treatment of Drug-Resistant Tuberculosis
Source: Pharmaceutics. 2023 Oct 27;15(11):2543. doi: 10.3390/pharmaceutics15112543 (PMC10674734; doi:10.3390/pharmaceutics15112543)
Supplement: Supplementary file 1 [file pharmaceutics-15-02543-s001.zip]

Archive with 1 entries (1 files):
- pharmaceutics-2661554-supplementary.pdf
